# Supplementary material for: Identifying functional groups among the diverse, recombining antigenic var genes of the malaria parasite Plasmodium falciparum from a local community in Ghana
Source: PLoS Comput Biol. 2018 Jun 13;14(6):e1006174. doi: 10.1371/journal.pcbi.1006174 (PMC6016947; doi:10.1371/journal.pcbi.1006174)
Supplement: S1 CodeAndData — The data is in the form of a CSV file with the homology block presence/absence state for each of the var types used in this study. The code files are written in R. (ZIP) [file pcbi.1006174.s001.zip]

Archive with 9 entries (6 files):
- S1_CodeAndData/
- S1_CodeAndData/GhanaPilotData.csv
- __MACOSX/
- __MACOSX/S1_CodeAndData/
- __MACOSX/S1_CodeAndData/._GhanaPilotData.csv
- S1_CodeAndData/hb-cluster.R
- __MACOSX/S1_CodeAndData/._hb-cluster.R
- S1_CodeAndData/run_cor_cluster.R
- __MACOSX/S1_CodeAndData/._run_cor_cluster.R
