# Supplementary material for: Identifying functional groups among the diverse, recombining antigenic var genes of the malaria parasite Plasmodium falciparum from a local community in Ghana
Source: PLoS Comput Biol. 2018 Jun 13;14(6):e1006174. doi: 10.1371/journal.pcbi.1006174 (PMC6016947; doi:10.1371/journal.pcbi.1006174)
Supplement: S1 CodeAndData — The data is in the form of a CSV file with the homology block presence/absence state for each of the var types used in this study. The code files are written in R. (ZIP) [file pcbi.1006174.s001.zip › S1_CodeAndData/hb-cluster.R]

make_cooccurrence_Z_matrix <- function(Y)
{
    n_obs <- dim(Y)[1]
    n_dim <- dim(Y)[2]
    
    p <- apply(Y, 2, mean)
    Z <- matrix(0, nrow=n_dim, ncol=n_dim)
    for(i in 1:(n_dim-1)) {
        for(j in (i+1):n_dim) {
            nij <- sum(Y[,i] & Y[,j])
            pij <- p[i] * p[j]
            
            Z[i,j] <- (nij - n_obs * pij) / sqrt(n_obs * pij * (1 - pij))
            Z[j,i] <- Z[i,j]
        }
    }
    rownames(Z) <- colnames(Y)
    colnames(Z) <- colnames(Y)
    return(Z)
}

cluster_agglomerate <- function(mat, n_posterior_samples = 1000)
{
    n <- nrow(mat)
    
    assignment_mat <- matrix(0, nrow=n, ncol=n)
    colnames(assignment_mat) <- colnames(mat)
    
    G <- 1:n
    names(G) <- rownames(mat)
    assignment_mat[n,] <- G
    
    mean_prior <- 0.0
    prec_coeff_prior <- 0.5
    shape_prior <- 0.5
    rate_prior <- 0.5
    
    cat(mean_prior, prec_coeff_prior, shape_prior, rate_prior, '\n', ' ')
    mean_log_pointwise_predictive_density <- calculate_goodness_of_fit(
        mat, G, n_posterior_samples = n_posterior_samples,
        return_matrix = TRUE
    )
    
    goodness_vec <- numeric(n)
    goodness_vec[n] <- sum(mean_log_pointwise_predictive_density, na.rm = TRUE) / 2
    print(goodness_vec[n])
    
    for(k in n:2) {
        cat('Finding grouping for k = ', k-1, '...\n', sep='')
        
        best_merge_result <- NA
        gs <- unique(G)
        
        # Try merging every possible pair of groups
        for(ki in 1:(k-1)) {
            for(kj in (ki+1):k) {
                gi <- gs[ki]
                gj <- gs[kj]
                
                merge_result <- merge_groups(
                    mat,
                    G, gi, gj,
                    mean_log_pointwise_predictive_density,
                    n_posterior_samples,
                    mean_prior, prec_coeff_prior, shape_prior, rate_prior
                )
                
                if(is.na(best_merge_result) || merge_result$goodness > best_merge_result$goodness) {
                    best_merge_result <- merge_result
                }
            }
        }
        mean_log_pointwise_predictive_density <- best_merge_result$mean_log_pointwise_predictive_density
        
        G <- best_merge_result$G
        names(G) <- rownames(mat)
        assignment_mat[k-1,] <- G
        print(assignment_mat[k-1,])
        
        mlppd_recalc <- calculate_goodness_of_fit(mat, G, n_posterior_samples = n_posterior_samples, return_matrix = TRUE)
        goodness_recalc <- sum(mlppd_recalc, na.rm = TRUE) / 2
        cat(sprintf('recalc difference: %f - %f = %f\n', best_merge_result$goodness, goodness_recalc, best_merge_result$goodness - goodness_recalc))
        goodness_vec[k-1] <- goodness_recalc
        mean_log_pointwise_predictive_density <- mlppd_recalc
        
        print(goodness_vec[k-1])
    }
    
    return(list(
        assignment_mat=assignment_mat,
        goodness_vec=goodness_vec
    ))
}

calculate_goodness_of_fit <- function(
    mat, grouping,
    n_posterior_samples = 1000,
    mean_prior = 0.0, prec_coeff_prior = 0.5, shape_prior = 0.5, rate_prior = 0.5,
    return_matrix = FALSE,
    avoid_work = TRUE
) {
    diag(mat) <- NA
    n <- nrow(mat)
    mean_log_pointwise_predictive_density <- matrix(nrow = n, ncol = n)
    
    group_ids <- unique(grouping)
    n_groups <- length(group_ids)
    
    # Calculate goodness of fit for each pair of groups.
    for(ig in 1:n_groups) {
        g <- group_ids[ig]
        g_members <- which(grouping == g)
        ng <- length(g_members)
        
        submat_g <- matrix(mat[g_members,], nrow = ng, ncol = n)
        
        for(ih in 1:n_groups) {
            h <- group_ids[ih]
            h_members <- which(grouping == h)
            nh <- length(h_members)
            
            submat <- matrix(submat_g[,h_members], nrow = ng, ncol = nh)
            
            for(ii in 1:ng) {
                for(jj in 1:nh) {
                    i <- g_members[ii]
                    j <- h_members[jj]
                    if(i == j) {
                        next
                    }
                    if(!avoid_work || is.na(mean_log_pointwise_predictive_density[i,j])) {
                        submat_leaveout <- submat
                        submat_leaveout[ii,jj] <- NA
                        
                        if(ig == ih) {
                            if(ii < jj) {
                                submat_leaveout[lower.tri(submat_leaveout)] <- NA
                            }
                            else {
                                submat_leaveout[upper.tri(submat_leaveout)] <- NA
                            }
                        }
                        
                        vals <- submat_leaveout[!is.na(submat_leaveout)]
                        mean_sd_post <- normal_gamma_sample_posterior_mean_sd(
                            vals,
                            n_posterior_samples,
                            mean_prior, prec_coeff_prior, shape_prior, rate_prior
                        )
                        mean_log_pointwise_predictive_density[i,j] <- mean(
                            dnorm(mat[i,j], mean=mean_sd_post$mean, sd=mean_sd_post$sd, log=T)
                        )
                        mean_log_pointwise_predictive_density[j,i] <- mean_log_pointwise_predictive_density[i,j]
                    }
                }
            }
        }
    }
    
    stopifnot(sum(is.na(mean_log_pointwise_predictive_density)) == n)
    
    if(return_matrix) {
        return(mean_log_pointwise_predictive_density)
    }
    return(sum(mean_log_pointwise_predictive_density, na.rm = TRUE) / 2)
}
                
merge_groups <- function(
    mat,
    grouping, gi, gj,
    mean_log_pointwise_predictive_density,
    n_posterior_samples = 1000,
    mean_prior = 0.0, prec_coeff_prior = 0.5, shape_prior = 0.5, rate_prior = 0.5,
    avoid_work = TRUE
) {
    diag(mat) <- NA
    n <- nrow(mat)
    
    grouping[grouping == gj] <- gi
    
    group_ids <- unique(grouping)
    n_groups <- length(group_ids)
    
    # Update MLPPD for each pair of groups affected by merge
    g <- gi
    g_members <- which(grouping == g)
    ng <- length(g_members)
    
    mean_log_pointwise_predictive_density[g_members,] <- NA
    mean_log_pointwise_predictive_density[,g_members] <- NA
    
    for(ih in 1:n_groups) {
        h <- group_ids[ih]
        h_members <- which(grouping == h)
        nh <- length(h_members)
        
        submat <- matrix(mat[g_members,h_members], nrow = ng, ncol = nh)
        for(ii in 1:ng) {
            for(jj in 1:nh) {
                i <- g_members[ii]
                j <- h_members[jj]
                if(i == j) {
                    next
                }
                if(!avoid_work || is.na(mean_log_pointwise_predictive_density[i,j])) {
                    submat_leaveout <- submat
                    submat_leaveout[ii,jj] <- NA
                    
                    if(g == h) {
                        if(ii < jj) {
                            submat_leaveout[lower.tri(submat_leaveout)] <- NA
                        }
                        else {
                            submat_leaveout[upper.tri(submat_leaveout)] <- NA
                        }
                    }
                    
                    vals <- submat_leaveout[!is.na(submat_leaveout)]
                    mean_sd_post <- normal_gamma_sample_posterior_mean_sd(
                        vals,
                        n_posterior_samples,
                        mean_prior, prec_coeff_prior, shape_prior, rate_prior
                    )
                    mean_log_pointwise_predictive_density[i,j] <- mean(
                        dnorm(mat[i,j], mean=mean_sd_post$mean, sd=mean_sd_post$sd, log=T)
                    )
                    mean_log_pointwise_predictive_density[j,i] <- mean_log_pointwise_predictive_density[i,j]
                }
            }
        }
    }
    
    stopifnot(sum(is.na(mean_log_pointwise_predictive_density)) == n)
    
    list(
        G = grouping,
        goodness = sum(mean_log_pointwise_predictive_density, na.rm = TRUE) / 2,
        mean_log_pointwise_predictive_density = mean_log_pointwise_predictive_density
    )
}

normal_gamma_sample_posterior_mean_sd <- function(
    x, n_post_samps,
    mean_prior, prec_coeff_prior, shape_prior, rate_prior
) {
    if(length(x) == 0) {
        mean_post <- mean_prior
        prec_coeff_post <- prec_coeff_prior
        shape_post <- shape_prior
        rate_post <- rate_prior
    }
    else {
        n <- length(x)
        x_mean <- mean(x)
        x_ssdiff <- sum((x - x_mean)**2)
    
        mean_post <- (prec_coeff_prior * mean_prior + n * x_mean) / (prec_coeff_prior + n)
        prec_coeff_post <- prec_coeff_prior + n
    
        shape_post <- shape_prior + n/2
        rate_post <- rate_prior +
            x_ssdiff / 2 +
            n * prec_coeff_prior / (prec_coeff_prior + n) * (x_mean - mean_prior)**2 / 2
    }
    
    prec_post_samps <- rgamma(n_post_samps, shape=shape_post, rate=rate_post)
    sd_post_samps <- 1/sqrt(prec_post_samps)
    mean_post_samps <- rnorm(n_post_samps, mean=mean_post, sd=1/sqrt(prec_coeff_post*prec_post_samps))
    
    return(list(
        mean=mean_post_samps,
        sd=sd_post_samps
    ))
}

normal_gamma_log_density <- function(
    mean, prec,
    x, mean0, prec_coeff, shape, rate
) {
    return(
        dgamma(prec, shape=shape, rate=rate) *
            dnorm(mean, mean=mean0, sd=1/sqrt(prec_coeff*prec)) *
                dnorm(x, mean=mean, sd=1/sqrt(prec), log = TRUE)
    )
}

plot_clusters <- function(mat, G)
{
    n <- dim(mat)[1]
    gs <- unique(G)
    perm <- numeric(n)
    loc <- 1
    locs <- numeric(length(gs))
    for(i in 1:length(gs)) {
        g <- gs[i]
        g_inds <- which(G == g)
        perm[loc:(loc + length(g_inds) - 1)] <- g_inds
        loc <- loc + length(g_inds)
        locs[i] <- loc - 1
    }
    mat_by_g <- mat[perm,perm]
    rownames(mat_by_g) <- rownames(mat)[perm]
    colnames(mat_by_g) <- rownames(mat_by_g)
    image(t(mat_by_g), col=heat.colors(100))
    segments((locs-0.5)/(n-1), -1/(n-1), y1=1+1/(n-1))
    segments(-1/(n-1), (locs-0.5)/(n-1), x1=1+1/(n-1))
    
    text(((0:(n-1)) / (n-1)), y=0, labels=rownames(mat_by_g), cex=0.4)
}
