# Supplementary material for: Identifying functional groups among the diverse, recombining antigenic var genes of the malaria parasite Plasmodium falciparum from a local community in Ghana
Source: PLoS Comput Biol. 2018 Jun 13;14(6):e1006174. doi: 10.1371/journal.pcbi.1006174 (PMC6016947; doi:10.1371/journal.pcbi.1006174)
Supplement: S1 CodeAndData — The data is in the form of a CSV file with the homology block presence/absence state for each of the var types used in this study. The code files are written in R. (ZIP) [file pcbi.1006174.s001.zip › S1_CodeAndData/run_cor_cluster.R]

source('hb-cluster.R')

# Load homology block presence/absence data
Y <- read.csv('GhanaPilotData.csv')[,-1]

if(!dir.exists('output')) {
    dir.create('output')
}

z_Y <- make_cooccurrence_Z_matrix(Y)
write.csv(z_Y, 'output/zscore.csv')

# Draw the z-score matrix in the original order
pdf('output/zscores_orig.pdf')
image(t(z_Y), col=heat.colors(100))
dev.off()

# Draw the z-score matrix using R's default clustering algorithm
pdf('output/zscores_heatmap_sim_dendro.pdf')
heatmap(z_Y, col=heat.colors(100), symm=T)
dev.off()

# Run the agglomerative clustering algorithm
cluster_obj <- cluster_agglomerate(z_Y, n_posterior_samples=1000)
assignment_mat <- cluster_obj$assignment_mat
goodness_vec <- cluster_obj$goodness_vec

k_best <- which.max(goodness_vec)
cat('Best goodness of fit at k = ', k_best, ' (GF = ', goodness_vec[k_best], ')\n', sep='')

output_df <- data.frame(assignment_mat)
colnames(output_df) <- colnames(Y)
output_df$goodness_of_fit <- goodness_vec

write.csv(assignment_mat, 'output/output.csv')

# Plot clusters for all k
for(k in 1:nrow(z_Y)) {
    pdf(sprintf('output/zscores_blockmodel-k=%i.pdf', k))
    plot_clusters(z_Y, assignment_mat[k,])
    dev.off()
}

# Calculate the goodness of fit for a particular grouping
# Increase n_posterior_samples to get greater precision in estimate
# custom_grouping <- c(rep(1, 17), rep(2, 17))
# goodness <- calculate_goodness_of_fit(z_Y, custom_grouping, n_posterior_samples = 1000)
